# Supplementary material for: The Mechanism of Action of L-Tyrosine Derivatives against Chikungunya Virus Infection In Vitro Depends on Structural Changes
Source: Int J Mol Sci. 2024 Jul 21;25(14):7972. doi: 10.3390/ijms25147972 (PMC11277544; doi:10.3390/ijms25147972)
Supplement: Supplementary file 1 [file ijms-25-07972-s001.zip]

Archive with 3 entries (3 files):
- Supplementary Figure S1 (20-07-2024).pdf
- Supplementary Figure S2 (20-07-2024).pdf
- Supplementary Figure S3 (20-07-2024).pdf
